# Supplementary material for: Analysis of Risk Factors for Colorectal Cancer Associated with Ulcerative Colitis Using Machine Learning: A Retrospective Longitudinal Study Using a National Database in Japan
Source: Cancers (Basel). 2025 Nov 24;17(23):3752. doi: 10.3390/cancers17233752 (PMC12691531; doi:10.3390/cancers17233752)
Supplement: Supplementary file 1 [file cancers-17-03752-s001.zip]

Archive with 1 entries (1 files):
- cancers-3949005-supplementary.pdf
